# Supplementary material for: Absolute quantification of the living skin microbiome overcomes relic-DNA bias and reveals specific patterns across volunteers
Source: Microbiome. 2025 Mar 4;13:65. doi: 10.1186/s40168-025-02063-4 (PMC11877739; doi:10.1186/s40168-025-02063-4)
Supplement: Supplementary file 3 — Supplementary Material 2: Table S3. Median (IQR) absolute abundance of total and live cells of all taxa across all skin types and body sites. [file 40168_2025_2063_MOESM2_ESM.xlsx]

## Sheet: by Skin Type
Supplementary Table S3: Median (IQR) absolute abundance of total and live cells of all taxa across all skin type.
Group	Skin Type	Raw (median cells/cm2 (IQR))	PMA (median cells/cm2 (IQR))	percent_live (%)	N	p value
Cutibacterium acnes	dry	2902.6 (7718.5-814.6)	90.3 (559.7-21.5)	6.1 (18.1-2.9)	11	*
Cutibacterium acnes	moist	1657.8 (6169.4-726.7)	135.9 (480.5-41.1)	14.1 (17.2-3.9)	18	***
Cutibacterium acnes	sebaceous	37150.2 (114064-5743.8)	25083.8 (97701.7-2496.6)	67.9 (92.9-40.9)	23	ns
Cutibacterium namnetense	dry	121.4 (275.7-62.4)	6.1 (24.3-1.7)	6.6 (20.9-3.2)	11	*
Cutibacterium namnetense	moist	72.1 (327.4-53.1)	9 (43.9-2.6)	12.6 (21.6-4.2)	18	***
Cutibacterium namnetense	sebaceous	1828.1 (4181.4-275.9)	1031.8 (3372.7-176.4)	69.4 (85.5-43.4)	23	ns
Cutibacterium humerusii	dry	62.5 (131.6-21.4)	2.2 (11.7-0.7)	7.3 (22.3-3.5)	11	*
Cutibacterium humerusii	moist	34.1 (130.4-17.6)	3.2 (14.1-1)	15.8 (22.2-4.2)	18	***
Cutibacterium humerusii	sebaceous	1011.3 (1996.7-114)	437.8 (1751.1-77.6)	69 (87.6-45.1)	23	ns
Lawsonella clevelandensis	dry	76.8 (298.2-37.8)	4.3 (19.2-1.2)	5.1 (16.9-2.9)	11	*
Lawsonella clevelandensis	moist	134.8 (262.1-60.1)	8.8 (23.7-2.9)	12 (20.8-4)	18	***
Lawsonella clevelandensis	sebaceous	309.8 (666.9-38.5)	98.1 (235-12)	43 (54.7-27.2)	23	***
Micrococcus luteus	dry	30.1 (104-13.4)	1.5 (3.3-0.5)	4.6 (19.1-2.7)	11	*
Micrococcus luteus	moist	269.3 (437.5-126.1)	10.9 (36.1-3.5)	6.7 (13.8-2.1)	18	***
Micrococcus luteus	sebaceous	34.8 (114.3-7.3)	9.8 (41.5-3.7)	39.4 (70.5-23.5)	23	***
Cutibacterium granulosum	dry	28.4 (135-24.3)	1.8 (4.2-0.4)	4.3 (17.6-2.8)	11	*
Cutibacterium granulosum	moist	24.1 (91.7-11)	2.2 (7.6-0.7)	13.3 (17.8-3.9)	18	***
Cutibacterium granulosum	sebaceous	706.4 (2053-121.3)	594.1 (6607.1-181.8)	86.5 (115.2-53)	23	ns
Corynebacterium kefirresidentii	dry	26 (51.7-10)	1 (6.4-0.2)	4.7 (14.4-2.8)	11	*
Corynebacterium kefirresidentii	moist	36.3 (59.5-22.1)	3.2 (6.4-0.6)	11.1 (14.8-3.2)	18	***
Corynebacterium kefirresidentii	sebaceous	28.1 (67.3-12.3)	11.3 (21.5-3.8)	37.9 (44.8-29.6)	23	***
Cutibacterium avidum	dry	14.3 (38.4-5.9)	0.7 (3.7-0.2)	8.6 (23.4-3.9)	11	*
Cutibacterium avidum	moist	16.6 (41-7)	1.4 (3.8-0.3)	14.9 (18.6-3.4)	18	***
Cutibacterium avidum	sebaceous	264 (564.8-28.6)	174.9 (523-22.1)	76.1 (99.4-46.6)	23	ns
Staphylococcus epidermidis	dry	9.7 (13-7.5)	0.6 (2.6-0.2)	5.6 (22.7-3)	11	*
Staphylococcus epidermidis	moist	17.2 (38.9-10.1)	1.8 (4.4-0.5)	11 (23.2-4.2)	18	***
Staphylococcus epidermidis	sebaceous	33.8 (164.4-15.7)	57 (126.6-10.4)	92.5 (133.2-61.6)	23	ns
Actinomyces viscosus	dry	5.1 (22.7-3.6)	0.3 (0.8-0)	7.5 (18.1-3)	11	*
Actinomyces viscosus	moist	4.2 (12.1-2.9)	0.5 (1.4-0.2)	10.3 (25.1-4)	18	***
Actinomyces viscosus	sebaceous	45.2 (111.2-11.4)	21.3 (45.9-4.2)	44.4 (60.9-32.7)	23	***
Staphylococcus capitis	dry	3.1 (5.7-2.8)	0.2 (0.7-0.1)	5.4 (23.3-3.1)	11	*
Staphylococcus capitis	moist	5 (15.9-2.6)	1 (1.4-0.1)	14.5 (21.3-3.3)	18	***
Staphylococcus capitis	sebaceous	12.3 (29-8.9)	9.2 (20.6-4.7)	79.5 (114.1-55.7)	23	ns
Corynebacterium aurimucosum	dry	9.6 (15.7-3.7)	0.2 (0.9-0.1)	3.9 (20.6-2.3)	11	*
Corynebacterium aurimucosum	moist	24.8 (59.6-12.5)	1.2 (4-0.7)	8.9 (13.1-3)	18	***
Corynebacterium aurimucosum	sebaceous	15.6 (37.2-2.2)	7.3 (20.7-0.9)	47.5 (62.3-32.1)	23	*
Corynebacterium pseudogenitalium	dry	6.3 (15.2-3.5)	0.2 (0.9-0)	4.2 (18.8-2.3)	11	*
Corynebacterium pseudogenitalium	moist	17.9 (40-12)	1.4 (2.4-1)	8.9 (16-2.4)	18	***
Corynebacterium pseudogenitalium	sebaceous	4.6 (15.3-1.8)	1.6 (7.1-1.1)	40.9 (56.1-29.4)	23	***
Streptococcus mitis	dry	8.4 (17.3-4.2)	0.3 (3.3-0.1)	7.5 (29.2-2.8)	11	*
Streptococcus mitis	moist	5.1 (10.8-2.7)	0.8 (1.3-0.1)	9.8 (33.5-4.5)	18	***
Streptococcus mitis	sebaceous	13.4 (101.4-3.5)	10.5 (28.3-1.9)	68.2 (98.5-44.6)	23	ns
Brachybacterium paraconglomeratum	dry	2.8 (6.9-0.8)	0.2 (0.2-0.1)	4.8 (20.7-2.5)	11	*
Brachybacterium paraconglomeratum	moist	7.5 (57.8-1.8)	0.5 (2.2-0.1)	7.1 (22.1-3.1)	18	***
Brachybacterium paraconglomeratum	sebaceous	2.1 (4.8-1.3)	0.9 (2.1-0.5)	43.7 (69.7-30.5)	23	***

## Sheet: by Body Site
Supplementary Table S3: Median (IQR) absolute abundance of total and live cells of all taxa across all body sites.
Group	Body Site	PMA (median cells/cm2 (IQR))	Raw (median cells/cm2 (IQR))	percent_live (%)	N	p value
Cutibacterium acnes	Forehead	25418.2 (100835.1-3724.1)	29752.5 (95058.4-4211.6)	95.7 (118.4-83.8)	12	ns
Cutibacterium namnetense	Forehead	912 (3238.5-140.2)	1261.2 (3439.5-200.8)	87.1 (111.2-73.2)	12	ns
Cutibacterium humerusii	Forehead	412.1 (2056.6-63.8)	524 (1892.7-81.2)	83 (115-72.6)	12	ns
Lawsonella clevelandensis	Forehead	178.7 (268-12.3)	306 (898.1-25.5)	49.5 (62.1-43)	12	ns
Micrococcus luteus	Forehead	5.5 (44-3.3)	7.1 (160.2-5)	48.9 (76-33.2)	12	*
Cutibacterium granulosum	Forehead	208.9 (1599.1-134.4)	338.5 (1173.5-78.4)	94.8 (172.4-79.7)	12	ns
Corynebacterium kefirresidentii	Forehead	12.7 (90.2-8.7)	33.6 (197.9-12.7)	43.8 (51.1-36.7)	12	*
Cutibacterium avidum	Forehead	113 (456-15.6)	144.7 (412.9-21.4)	101.9 (137.1-79.1)	12	ns
Staphylococcus epidermidis	Forehead	108.8 (477.2-64.2)	70.3 (456.2-31)	127.4 (205.8-92.5)	12	ns
Actinomyces viscosus	Forehead	19 (43.9-3.1)	30.5 (93.4-6.5)	55.5 (82.2-44.4)	12	*
Staphylococcus capitis	Forehead	22.2 (94.1-10.8)	19.5 (80.9-9.6)	114.1 (172.4-102.5)	12	ns
Corynebacterium aurimucosum	Forehead	7.5 (15.9-0.9)	5.1 (30-1.2)	61.9 (101.5-49.5)	12	ns
Corynebacterium pseudogenitalium	Forehead	2.8 (12.2-0.9)	5.3 (18.5-1.2)	53.4 (78.9-42.2)	12	*
Streptococcus mitis	Forehead	15.8 (53.5-2.8)	12.1 (143.7-2.8)	98.9 (158.2-69.6)	12	ns
Brachybacterium paraconglomeratum	Forehead	0.8 (2.6-0.4)	2 (3.6-0.9)	55.3 (81.7-39.8)	12	ns
Cutibacterium acnes	Upper Back	20211.9 (79272.1-2700.4)	63243.1 (157899.7-8661.1)	41.7 (62.5-29)	11	*
Cutibacterium namnetense	Upper Back	1151.6 (3452.5-229)	3362 (5576.6-651.9)	46.2 (58.8-31.8)	11	*
Cutibacterium humerusii	Upper Back	463.5 (1638.8-85.1)	1274.9 (2750.5-222)	49.4 (63.2-34.5)	11	*
Lawsonella clevelandensis	Upper Back	93.5 (199-16.5)	313.7 (503.1-141)	34.3 (45.9-24.8)	11	*
Micrococcus luteus	Upper Back	12.2 (32.4-5.7)	40.8 (103.8-17.2)	29.8 (50.5-21.9)	11	*
Cutibacterium granulosum	Upper Back	1023.8 (15303.8-214)	778 (21381.9-334.2)	57.8 (114.3-46.9)	11	ns
Corynebacterium kefirresidentii	Upper Back	6.7 (11.3-2.4)	21 (32.6-12.1)	32 (43-27.5)	11	*
Cutibacterium avidum	Upper Back	179.6 (611.7-26.9)	446.1 (1142.9-60.4)	59.1 (72.7-35.7)	11	*
Staphylococcus epidermidis	Upper Back	10.7 (47.7-4.9)	17.3 (70.1-13.9)	64.5 (90.2-37.2)	11	ns
Actinomyces viscosus	Upper Back	21.4 (59.2-6.1)	49.1 (127.7-20.2)	34 (45.3-27.6)	11	*
Staphylococcus capitis	Upper Back	6.6 (7.6-2.9)	10.6 (13.2-7.7)	55.5 (66.5-32.3)	11	*
Corynebacterium aurimucosum	Upper Back	7.1 (21.2-1.1)	17.2 (47.2-3.3)	37.5 (43.5-27.9)	11	ns
Corynebacterium pseudogenitalium	Upper Back	1.5 (3.3-1.2)	3.9 (13.1-2.6)	33.5 (38.8-25.8)	11	*
Streptococcus mitis	Upper Back	5.3 (22.1-1.3)	14.8 (36.5-4.3)	46 (65.6-38.5)	11	*
Brachybacterium paraconglomeratum	Upper Back	1.3 (1.9-0.5)	4.1 (7.2-1.6)	36.3 (56.2-25.2)	11	*
Cutibacterium acnes	Antecubital Crease	393.6 (4397.9-41.1)	6283.2 (12216.6-1965.6)	14.5 (34.3-5.4)	9	ns
Cutibacterium namnetense	Antecubital Crease	30.3 (163.2-2.6)	348.3 (419.5-211.5)	12.9 (37-5.1)	9	ns
Cutibacterium humerusii	Antecubital Crease	9.9 (90.3-1)	136.2 (235.8-50.5)	15.9 (33.2-5.5)	9	ns
Lawsonella clevelandensis	Antecubital Crease	14 (47.7-2.9)	279.4 (426.8-54.2)	12 (21.8-4.4)	9	ns
Micrococcus luteus	Antecubital Crease	9.7 (48.7-3)	304.7 (437.5-169.2)	7.4 (14.4-2.8)	9	ns
Cutibacterium granulosum	Antecubital Crease	10.1 (67.6-0.7)	96.7 (308.4-15.5)	13.9 (21.7-5.9)	9	ns
Corynebacterium kefirresidentii	Antecubital Crease	3 (6.9-0.6)	44.6 (59.5-21.4)	14.3 (16.9-4.3)	9	ns
Cutibacterium avidum	Antecubital Crease	3.2 (16.7-0.3)	40.5 (47.5-16.1)	15.5 (35-5.3)	9	ns
Staphylococcus epidermidis	Antecubital Crease	2.6 (7.2-0.9)	26.1 (65.4-13)	15 (25.7-4.2)	9	ns
Actinomyces viscosus	Antecubital Crease	1.2 (3.1-0.2)	12.3 (18.1-3.8)	10.4 (28.9-4)	9	ns
Staphylococcus capitis	Antecubital Crease	1 (1.2-0.1)	4.3 (16.3-2.4)	16.3 (29.7-3.3)	9	ns
Corynebacterium aurimucosum	Antecubital Crease	1.1 (1.9-0.4)	16.7 (30.6-8.7)	9.2 (19.7-3)	9	ns
Corynebacterium pseudogenitalium	Antecubital Crease	1 (1.6-0.7)	14 (27.2-6.3)	10.3 (22.8-2.4)	9	ns
Streptococcus mitis	Antecubital Crease	1.1 (2.2-0.1)	10.4 (15.1-3.9)	7.6 (27.6-4.5)	9	ns
Brachybacterium paraconglomeratum	Antecubital Crease	0.7 (2.3-0.3)	9.7 (80.5-1.9)	7.5 (22.9-3.1)	9	ns
Cutibacterium acnes	Popliteal Crease	84.6 (208.6-48.4)	1199.2 (1545.6-726.7)	11.2 (16.1-3.6)	9	ns
Cutibacterium namnetense	Popliteal Crease	7.5 (10.2-2.5)	57.5 (69.8-53.1)	11.6 (19.1-3.9)	9	ns
Cutibacterium humerusii	Popliteal Crease	2.4 (4.4-1.4)	23.4 (31.9-17.6)	13.5 (19.6-3.9)	9	ns
Lawsonella clevelandensis	Popliteal Crease	8.8 (17.1-4)	107.7 (141.7-65.4)	11.8 (17.8-2.8)	9	ns
Micrococcus luteus	Popliteal Crease	10.9 (23.6-6.5)	244 (481-126.1)	6.7 (12.4-2.1)	9	ns
Cutibacterium granulosum	Popliteal Crease	1.7 (2.6-0.6)	17 (29.4-9.9)	10.9 (15.6-3.6)	9	ns
Corynebacterium kefirresidentii	Popliteal Crease	4.2 (6.2-2.5)	35 (55.3-22.1)	8.9 (13.2-3)	9	ns
Cutibacterium avidum	Popliteal Crease	1.2 (1.6-0.6)	10.9 (15.1-7)	12.7 (17.9-3.1)	9	ns
Staphylococcus epidermidis	Popliteal Crease	1.8 (2.4-0.4)	16.4 (20.3-7.4)	11 (13.9-6.5)	9	ns
Actinomyces viscosus	Popliteal Crease	0.4 (0.7-0.2)	3.7 (5.3-2.2)	9.6 (15.4-4)	9	ns
Staphylococcus capitis	Popliteal Crease	0.9 (1.8-0.3)	5.8 (15.9-2.6)	14.5 (18-7.7)	9	ns
Corynebacterium aurimucosum	Popliteal Crease	2.5 (4.6-1)	50.5 (72-22.5)	8.9 (11.4-3.5)	9	ns
Corynebacterium pseudogenitalium	Popliteal Crease	2.1 (2.7-1.3)	19.3 (76.1-14)	8.9 (11.8-4.8)	9	ns
Streptococcus mitis	Popliteal Crease	0.5 (0.9-0.2)	3.9 (5.8-2.4)	14 (33.5-4.5)	9	ns
Brachybacterium paraconglomeratum	Popliteal Crease	0.4 (1.7-0.1)	7.4 (24.2-1.8)	7.1 (13.2-3.7)	9	ns
Cutibacterium acnes	Forearm	132.3 (463.3-53.4)	2902.6 (3867.3-1743.9)	4.7 (15.2-2.4)	6	ns
Cutibacterium namnetense	Forearm	7.6 (20.5-3.8)	121.4 (216.6-98.3)	5.2 (17.5-2.7)	6	ns
Cutibacterium humerusii	Forearm	3.8 (10.1-1.4)	62.5 (81.9-37.8)	5.5 (18.6-2.8)	6	ns
Lawsonella clevelandensis	Forearm	15 (20.8-4.4)	226.4 (422.9-78.9)	4.3 (18.9-2.6)	6	ns
Micrococcus luteus	Forearm	1.5 (8.3-1.2)	95.3 (154.1-48.9)	4.5 (18.1-2.1)	6	ns
Cutibacterium granulosum	Forearm	2.6 (4-1.1)	28.4 (83.7-25.1)	4.5 (14.7-2.5)	6	ns
Corynebacterium kefirresidentii	Forearm	1.1 (5.1-0.6)	26 (46.2-17.6)	4.2 (15.6-2.4)	6	ns
Cutibacterium avidum	Forearm	0.9 (3-0.4)	14.3 (24.8-9.9)	6.3 (19.7-3)	6	ns
Staphylococcus epidermidis	Forearm	0.8 (2.9-0.3)	11.6 (17.7-9.3)	6.6 (31.8-2.2)	6	ns
Actinomyces viscosus	Forearm	0.4 (0.7-0.2)	5.1 (11.1-4.5)	5.2 (15.4-2.5)	6	ns
Staphylococcus capitis	Forearm	0.3 (1-0.1)	4.9 (8.8-3)	7.1 (33.1-2.2)	6	ns
Corynebacterium aurimucosum	Forearm	0.3 (0.8-0.2)	9.6 (14.3-4.5)	4.8 (17.1-2.4)	6	ns
Corynebacterium pseudogenitalium	Forearm	0.3 (0.8-0.1)	6.3 (14.4-3.6)	5 (17.2-2.4)	6	ns
Streptococcus mitis	Forearm	0.3 (2.6-0.2)	8.4 (12.7-5)	5.2 (23.8-2.6)	6	ns
Brachybacterium paraconglomeratum	Forearm	0.2 (0.4-0.1)	6.1 (18.8-2.3)	4.6 (17.2-1.9)	6	ns
