# Supplementary material for: Absolute quantification of the living skin microbiome overcomes relic-DNA bias and reveals specific patterns across volunteers
Source: Microbiome. 2025 Mar 4;13:65. doi: 10.1186/s40168-025-02063-4 (PMC11877739; doi:10.1186/s40168-025-02063-4)
Supplement: Supplementary file 4 — Supplementary Material 3: Table S4. Alignment statistics and mapping rates for all samples. [file 40168_2025_2063_MOESM3_ESM.xlsx]

## Sheet: alignment_stats_all.tsv
Supplementary Table S4: Alignment statistics and mapping rates for all samples
Sample	Volunteer_ID	BodySite	Treatment	SkinType	Input_Reads_SwabBlank	SwabBlank_Mapped%	Host_Input_Reads	Host_Mapped%	Database_Input_Reads	SMGC_Mapped%	SMGC_Mapped_Reads	WoL_Mapped%	WoL_Mapped_Reads
1-Abd-PMA	1	Abd	PMA	Dry	13371549	0.0372	13010997	0.0082	12904307	0.9669	12477174	0.9637	1.24359e+07
1-Abd	1	Abd	Raw	Dry	4280994	0.0256	4228844	0.0134	4172177	0.9647	4024899	0.9651	4.02657e+06
1-AC-PMA	1	AC	PMA	Moist	13473848	0.037	13086090	0.0555	12359812	0.8937	11045964	0.8836	1.09211e+07
1-FH-PMA	1	FH	PMA	Sebaceous	5904699	0.0357	5754294	0.0524	5452769	0.9609	5239566	0.9568	5.21721e+06
1-FH	1	FH	Raw	Sebaceous	5050772	0.0344	4932157	0.1027	4425624	0.9395	4157874	0.9472	4.19195e+06
1-PC-PMA	1	PC	PMA	Moist	8799326	0.0311	8585630	0.1889	6963804	0.6147	4280650	0.6617	4.60795e+06
1-UB-PMA	1	UB	PMA	Sebaceous	5790106	0.029	5669942	0.0157	5580924	0.9372	5230442	0.9496	5.29965e+06
1-UB	1	UB	Raw	Sebaceous	6794288	0.024	6707003	0.0159	6600362	0.9406	6208300	0.9579	6.32249e+06
2-Abd-PMA	2	Abd	PMA	Dry	11458257	0.0414	11022845	0.3754	6884869	0.4805	3493519	0.5965	4336836
2-FA	2	FA	Raw	Dry	10026148	0.031	9750110	0.2542	7271632	0.5171	3790409	0.6577	4821251
2-AC-PMA	2	AC	PMA	Moist	12521536	0.0508	11929379	0.4539	6514634	0.4634	3057963	0.5673	3743697
2-PC-PMA	2	PC	PMA	Moist	9832175	0.0201	9655277	0.1869	7850706	0.4155	3330012	0.5965	4780597
2-AC	2	AC	Raw	Moist	8617397	0.026	8416618	0.2159	6599470	0.4204	2866850	0.5652	3854421
2-PC	2	PC	Raw	Moist	4020784	0.0094	3989599	0.1141	3534386	0.4351	1541900	0.6666	2362231
2-FH-PMA	2	FH	PMA	Sebaceous	5406699	0.0529	5156778	0.3256	3477731	0.9568	3333615	0.955	3327258
2-UB-PMA	2	UB	PMA	Sebaceous	12804996	0.0627	12047664	0.3554	7765924	0.7654	5972539	0.8288	6467440
2-FH	2	FH	Raw	Sebaceous	5968159	0.043	5779719	0.4121	3397897	0.954	3264707	0.9518	3256980
2-UB	2	UB	Raw	Sebaceous	6802917	0.0465	6546472	0.2897	4649959	0.8581	4001815	0.9015	4204174
3-Abd-PMA	3	Abd	PMA	Dry	11106402	0.0321	10832199	0.156	9142376	0.7719	7244213	0.8031	7537244
3-Abd	3	Abd	Raw	Dry	9449281	0.037	9166891	0.1014	8237368	0.8882	7327386	0.874	7211047
3-FA	3	FA	Raw	Dry	16458880	0.054	15700150	0.7253	4312831	0.7927	3504637	0.7679	3395014
3-AC-PMA	3	AC	PMA	Moist	8879333	0.0654	8489183	0.8355	1396471	0.8747	5202619	0.9	5353023
3-PC-PMA	3	PC	PMA	Moist	16625105	0.0458	15893433	0.2631	11711871	0.4943	5816739	0.5328	6269207
3-AC	3	AC	Raw	Moist	7666501	0.0534	7350662	0.5365	3407032	0.7455	3953995	0.7762	4117120
3-PC	3	PC	Raw	Moist	10739495	0.0322	10448592	0.2321	8023474	0.7373	6019536	0.7115	5808466
3-FH-PMA	3	FH	PMA	Sebaceous	5290306	0.045	5109025	0.4973	2568307	0.9584	2469083	0.9464	2438341
3-UB-PMA	3	UB	PMA	Sebaceous	4907585	0.0423	4751638	0.355	3064807	0.9487	2912288	0.9426	2893729
3-FH	3	FH	Raw	Sebaceous	8493714	0.0693	7961562	0.6655	2663142	0.9436	2530685	0.9262	2484123
3-UB	3	UB	Raw	Sebaceous	5713942	0.0328	5616416	0.5449	2556031	0.9286	2436289	0.9274	2433050
4-FA-PMA	4	FA	PMA	Dry	17162455	0.07	16017095	0.6206	6076886	0.6129	3748315	0.6514	3984184
4-Abd	4	Abd	Raw	Dry	26666057	0.0421	25675429	0.2421	19459408	0.7955	15498473	0.7576	14761316
4-FA	4	FA	Raw	Dry	22135295	0.0569	21014959	0.6236	7910031	0.7006	5584652	0.7283	5805335
4-AC-PMA	4	AC	PMA	Moist	10718605	0.0327	10402383	0.1525	8816020	0.5818	5162225	0.6321	5608956
4-PC-PMA	4	PC	PMA	Moist	15927429	0.0739	14793950	0.726	4053542	0.5476	2250701	0.612	2515412
4-AC	4	AC	Raw	Moist	10162356	0.0286	9919643	0.1494	8437648	0.6368	5379894	0.6668	5633356
4-PC	4	PC	Raw	Moist	4022020	0.0694	3762047	0.7764	841194	0.484	411964	0.5235	445620
4-FH-PMA	4	FH	PMA	Sebaceous	12908420	0.0458	12409594	0.0886	11310104	0.9381	10614770	0.9359	10589706
4-UB-PMA	4	UB	PMA	Sebaceous	11110559	0.031	10872464	0.0449	10384290	0.9638	10037900	0.9554	9949725
4-FH	4	FH	Raw	Sebaceous	5117002	0.0348	4992490	0.0658	4663984	0.9398	4385731	0.932	4349184
4-UB	4	UB	Raw	Sebaceous	5293844	0.0274	5217340	0.0875	4760823	0.9633	4590057	0.9636	4591500
5-FA-PMA	5	FA	PMA	Dry	17396936	0.0405	16775772	0.1302	14591566	0.8225	12058774	0.8048	11798536
5-Abd	5	Abd	Raw	Dry	28425434	0.0311	27702590	0.1078	24716251	0.8071	19993737	0.7936	19658270
5-FA	5	FA	Raw	Dry	16123108	0.0359	15626278	0.1096	13913638	0.8453	11770519	0.8189	11402566
5-AC-PMA	5	AC	PMA	Moist	10315554	0.0385	9988006	0.0508	9480615	0.8771	8346779	0.8777	8352025
5-PC-PMA	5	PC	PMA	Moist	15707412	0.0328	15251688	0.1151	13496219	0.7011	9513444	0.7191	9758419
5-AC	5	AC	Raw	Moist	21457043	0.0372	20825864	0.1237	18249705	0.9001	16448515	0.8927	16312702
5-PC	5	PC	Raw	Moist	8481879	0.0267	8290299	0.0979	7478679	0.742	5560048	0.7361	5515754
5-FH-PMA	5	FH	PMA	Sebaceous	5016961	0.0388	4877134	0.2201	3803677	0.9767	3718549	0.9481	3609616
5-UB-PMA	5	UB	PMA	Sebaceous	15461962	0.0443	14882532	0.0402	14284254	0.9368	13385654	0.9444	13493466
5-FH	5	FH	Raw	Sebaceous	5674092	0.0331	5558341	0.3223	3766888	0.9634	3649179	0.9309	3526200
5-UB	5	UB	Raw	Sebaceous	2119177	0.0246	2096647	0.0434	2005653	0.9461	1898079	0.9552	1916389
6-Abd	6	Abd	Raw	Dry	10339576	0.0131	10233315	0.1206	8999177	0.8027	7237308	0.7493	6755332
6-FA	6	FA	Raw	Dry	10009480	0.0359	9700176	0.2454	7319753	0.8324	6102374	0.7952	5830004
6-AC-PMA	6	AC	PMA	Moist	17630467	0.0405	16960922	0.2164	13290578	0.708	9494818	0.7105	9528154
6-PC-PMA	6	PC	PMA	Moist	9599670	0.0352	9287389	0.2824	6664630	0.6003	4103925	0.5885	4023389
6-AC	6	AC	Raw	Moist	14802588	0.02	14601014	0.1055	13060607	0.8423	11272491	0.821	10987382
6-PC	6	PC	Raw	Moist	6795601	0.0166	6705092	0.1409	5760345	0.7774	4489591	0.7169	4139955
6-FH-PMA	6	FH	PMA	Sebaceous	7001683	0.0493	6693975	0.4526	3664282	0.8604	3164023	0.8537	3139615
6-UB-PMA	6	UB	PMA	Sebaceous	14110007	0.0809	13025045	0.9023	1272547	0.8124	1060959	0.8721	1138938
6-FH	6	FH	Raw	Sebaceous	7939564	0.04	7693299	0.2483	5783053	0.8824	5133868	0.885	5149248
6-UB	6	UB	Raw	Sebaceous	3181396	0.0449	3082497	0.869	403807	0.7335	359579	0.7792	381973
7-FA-PMA	7	FA	PMA	Dry	15473236	0.0563	14641044	0.3013	10229697	0.678	7005111	0.6951	7181597
7-Abd	7	Abd	Raw	Dry	17314676	0.0372	16856399	0.2362	12874918	0.9148	12183972	0.9086	12102241
7-FA	7	FA	Raw	Dry	12037647	0.0459	11568074	0.2316	8888908	0.8473	7619642	0.8431	7581658
7-PC-PMA	7	PC	PMA	Moist	13538985	0.0616	12803751	0.8039	2510816	0.6102	2090944	0.6542	2241562
7-AC	7	AC	Raw	Moist	10090619	0.0402	9792411	0.3253	6606940	0.8798	6175678	0.8726	6124876
7-PC	7	PC	Raw	Moist	8059573	0.0433	7764025	0.3524	5027983	0.7384	3794143	0.7395	3800006
7-FH-PMA	7	FH	PMA	Sebaceous	9331092	0.0454	9000283	0.3846	5538774	0.9646	5352247	0.9439	5237293
7-UB-PMA	7	UB	PMA	Sebaceous	20541846	0.0542	19543546	0.2668	14329328	0.9057	12996256	0.9424	13522323
7-FH	7	FH	Raw	Sebaceous	8385318	0.04	8158628	0.5209	3908799	0.9384	3696887	0.9178	3615848
7-UB	7	UB	Raw	Sebaceous	7579990	0.0371	7389396	0.2408	5610029	0.9249	5200533	0.9558	5374163
8-Abd-PMA	8	Abd	PMA	Dry	6206880	0.0552	5880391	0.2478	4423230	0.7038	3259183	0.7555	3498662
8-FA-PMA	8	FA	PMA	Dry	11189205	0.0584	10571122	0.3294	7088994	0.782	5604177	0.8092	5798977
8-Abd	8	Abd	Raw	Dry	3482615	0.0377	3378101	0.2167	4423230	0.8218	2185015	0.8523	2266099
8-FA	8	FA	Raw	Dry	4786273	0.0395	4638781	0.3211	3149268	0.8407	2654115	0.8534	2694075
8-AC-PMA	8	AC	PMA	Moist	6284821	0.0828	5791027	0.8043	1133304	0.6931	886463	0.7255	927939
8-PC-PMA	8	PC	PMA	Moist	8421462	0.0634	7906847	0.4876	4051468	0.6182	2603068	0.6134	2582776
8-AC	8	AC	Raw	Moist	5624525	0.0638	5312841	0.8358	872368	0.7726	689896	0.7792	695727
8-PC	8	PC	Raw	Moist	6625975	0.0378	6419191	0.5161	3106247	0.7242	2279987	0.6986	2199411
8-FH-PMA	8	FH	PMA	Sebaceous	5716850	0.0396	5544506	0.191	4485505	0.9103	4087366	0.9566	4295264
8-UB-PMA	8	UB	PMA	Sebaceous	5989803	0.0577	5664856	0.4381	3183083	0.7434	2394851	0.7391	2381248
8-FH	8	FH	Raw	Sebaceous	17237139	0.0347	16856564	0.1946	13576277	0.9066	12338641	0.9467	12885240
8-UB	8	UB	Raw	Sebaceous	9701433	0.0399	9397491	0.3383	6218320	0.7998	4992486	0.7864	4908478
9-Abd	9	Abd	Raw	Dry	6005863	0.0213	5904171	0.2131	4645992	0.806	3774312	0.695	3254658
9-FA	9	FA	Raw	Dry	6262735	0.0233	6146413	0.16	5162987	0.798	4144199	0.7082	3677902
9-AC-PMA	9	AC	PMA	Moist	6443726	0.0316	6267575	0.1973	5030982	0.5648	3026053	0.5782	3097889
9-PC-PMA	9	PC	PMA	Moist	9471756	0.0153	9342639	0.0842	8555989	0.5796	5063971	0.5372	4693667
9-AC	9	AC	Raw	Moist	5278307	0.0144	5224693	0.0634	4893447	0.8244	4046824	0.7639	3749419
9-PC	9	PC	Raw	Moist	6896147	0.0068	6860535	0.0291	6660893	0.7488	4994218	0.6775	4518665
9-FH-PMA	9	FH	PMA	Sebaceous	5711342	0.0558	5432219	0.4814	2817149	0.9096	2581706	0.923	2619671
9-FH	9	FH	Raw	Sebaceous	7749388	0.0293	7625287	0.409	4506545	0.6612	4612445	0.7384	5151312
9-UB	9	UB	Raw	Sebaceous	7313025	0.0347	7148844	0.1832	5839176	0.9425	5514839	0.9578	5604245
10-Abd-PMA	10	Abd	PMA	Dry	6824051	0.0132	6764969	0.1445	5787431	0.2196	1413709	0.2445	1573621
10-FA-PMA	10	FA	PMA	Dry	5930243	0.0418	5736876	0.452	3143808	0.5916	2472519	0.6497	2715659
10-Abd	10	Abd	Raw	Dry	6294155	0.0298	6143558	0.3352	4084237	0.5397	2356201	0.555	2422850
10-FA	10	FA	Raw	Dry	5375121	0.0375	5210850	0.599	2089551	0.3079	681256	0.33	730278
10-AC	10	AC	Raw	Moist	6708497	0.0271	6570642	0.3306	4398388	0.5948	2926286	0.6457	3176372
10-PC	10	PC	Raw	Moist	8794251	0.0207	7182302	0.0336	6940977	0.5044	3622818	0.5226	3753165
10-FH-PMA	10	FH	PMA	Sebaceous	7234198	0.0403	6989008	0.2262	5408094	0.8323	4509901	0.848	4594920
10-UB-PMA	10	UB	PMA	Sebaceous	6621379	0.041	6373817	0.1164	5631905	0.8583	4900091	0.9061	5172760
10-FH	10	FH	Raw	Sebaceous	5511960	0.0315	5396012	0.2168	4226157	0.8237	3490867	0.8333	3531707
10-UB	10	UB	Raw	Sebaceous	6495259	0.034	6335700	0.0921	5752182	0.8818	5080100	0.932	5368984
11-FA-PMA	11	FA	PMA	Dry	8106193	0.0752	7525043	0.7587	1815793	0.7326	1348110	0.751	1382076
11-Abd	11	Abd	Raw	Dry	4970203	0.0446	4808500	0.8518	712620	0.8053	646785	0.8372	672413
11-FA	11	FA	Raw	Dry	5488018	0.0545	5234613	0.7592	1260495	0.818	1060319	0.8129	1053748
11-AC-PMA	11	AC	PMA	Moist	5394085	0.0756	5010983	0.9126	437960	0.795	359353	0.8475	383076
11-PC-PMA	11	PC	PMA	Moist	6423087	0.0858	5889033	0.8943	622471	0.5206	336261	0.5784	373614
11-AC	11	AC	Raw	Moist	2694624	0.0455	2612133	0.961	101873	0.5498	84989	0.5899	91178
11-PC	11	PC	Raw	Moist	8147012	0.0793	7543261	0.933	505398	0.6406	345996	0.6842	369581
11-FH-PMA	11	FH	PMA	Sebaceous	3944445	0.0289	3875917	0.1173	3421272	0.943	3228055	0.9528	3261681
11-UB-PMA	11	UB	PMA	Sebaceous	4081902	0.0318	3991499	0.07	3712094	0.9212	3421784	0.9652	3584983
11-FH	11	FH	Raw	Sebaceous	4187465	0.0297	4115169	0.2127	3239873	0.9387	3050980	0.9308	3025187
11-UB	11	UB	Raw	Sebaceous	4079714	0.0348	3982047	0.1902	3224662	0.92	2971546	0.9661	3120747
12-Abd-PMA	12	Abd	PMA	Dry	3856147	0.0284	3797582	0.0081	3766822	0.9741	3669261	0.9719	3.66097e+06
12-Abd	12	Abd	Raw	Dry	2364497	0.0254	2336662	0.0364	2251608	0.9639	2170325	0.9652	2.17325e+06
12-AC-PMA	12	AC	PMA	Moist	4974657	0.0317	4873513	0.0365	4695630	0.962	4517196	0.938	4.4045e+06
12-AC	12	AC	Raw	Moist	3724689	0.0245	3682144	0.0334	3559160	0.956	3402557	0.9357	3.33031e+06
12-FA-PMA	12	FA	PMA	Dry	7445552	0.0407	7202845	0.1165	6363714	0.8681	5524340	0.866	5.51098e+06
12-FH-PMA	12	FH	PMA	Sebaceous	5700281	0.0411	5519362	0.2106	4356984	0.9314	4058095	0.9333	4.06637e+06
12-FH	12	FH	Raw	Sebaceous	5244234	0.0358	5114766	0.2132	4024298	0.9173	3691489	0.9243	3.71966e+06
12-PC-PMA	12	PC	PMA	Moist	13039365	0.0368	12610665	0.1608	10582870	0.5609	5935932	0.5932	6.27776e+06
12-UB-PMA	12	UB	PMA	Sebaceous	4197154	0.0159	4152618	0.0243	4051709	0.9158	3710555	0.9325	3.77822e+06
12-UB	12	UB	Raw	Sebaceous	3394518	0.0147	3372889	0.0181	3311840	0.9257	3065770	0.9442	3.12704e+06
